# Supplementary material for: Differentially accessible, single copy sequences form contiguous domains along metaphase chromosomes that are conserved among multiple tissues
Source: Mol Cytogenet. 2021 Oct 20;14:49. doi: 10.1186/s13039-021-00567-w (PMC8527651; doi:10.1186/s13039-021-00567-w)
Supplement: Supplementary file 1 — Additional file 1. Table S1: ScFISH probes developed and validated to evaluate the extent of DA domains established with an anchor scFISH probe and conservation of DA between tissues. [file 13039_2021_567_MOESM1_ESM.xlsx]

## Sheet: Sheet1
Table S1: ScFISH probes developed and validated to evaluate the extent of DA domains established with an anchor scFISH probe and conservation of DA between tissues
						Sample*			p-value (a = 0.05)
Probe Name	Chromosome Band	Genomic Coordinates [GRCh37/hg19]	Length (bp)	Genomic Position	FISH Pattern	1	2	Total	Two proportion Z-test between samples	Two-tailed binomial test between DA and EA
Differential Accessibility
XDH_tel9263	2p23.1	chr2:31,545,815-31,547,924	2110	Intergenic	DA	50	35	85	0.25	2.1e-08
					EA	12	14	26
XDH_tel2386	2p23.1	chr2:31,551,816-31,554,801	2986	Intergenic	DA	24	23	56	0.26	1.5e-08
					EA	3	4	10
XDH_IVS30-IVS27†	2p23.1	chr2:31,568,769-31,571,269	2501	XDH	DA	30	18	48	0.9	2.4e-07
					EA	7	2	9
ZNF385D_cen640649	3p24.3	chr3:22,433,351-22,436,333	3968	Intergenic	DA	65	28	93	0.27	7.8e-15
					EA	11	2	13
ZNF385D_cen678130	3p24.3	chr3:22,470,832-22,473,082	2251	Intergenic	DA	51	17	68	0.093	3.2e-08
					EA	13	4	17
FGF6_tel4492	12p12.3	chr12:4,537,157-4,538,816	1660	Intergenic	DA	42	33	75	0.48	6.7e-09
					EA	6	9	15
FGF6_IVS2	12p12.3	chr12:4,549776-4,553,205	3430	FGF6	DA	30	19	49	0.38	2.5e-10
					EA	3	3	6
DUOX1_IVS1-IVS3†	15q21.1	chr15:45,422,890-45,424,597	1708	DUOX1	DA	45	50	95	0.67	1.1e-12
					EA	8	11	19
TPM1_IVS5-IVS8^	15q22.2	chr15:63,353,573-63,355,980	2408	TPM1	DA	30	13	43	0.49	2.4e-06
					EA	7	2	9
TPM1_IVS8	15q22.2	chr15:63,357,346-63,360,645	3300	TPM1	DA	31	52	83	0.6	1.2e-09
					EA	6	15	21
TPM1_tel3200†	15q22.2	chr15:63,367,314-63,369,607	2294	Intergenic	DA	19	36	55	0.8	3.5e-07
					EA	6	7	13
SCAMP2_IVS7-IVS4^	15q24.1	chr15:75,142,349-75,145,350	3002	SCAMP2	DA	49	44	93	0.025	6.5e-12
					EA	16	4	20
SCAMP2_IVS1	15q24.1	chr15:75,161,783-75,163,308	1526	SCAMP2	DA	27	40	67	0.89	4.7e-07
					EA	10	10	20
COX5A_tel20181^	15q24.1	chr15:75,250,595-75,252,319	1725	Intergenic	DA	25	35	60	0.63	1.5e-08
					EA	3	9	12
RBM38_tel25076	20q13.3	chr20:56,009,465-56,011,485	2021	Intergenic	DA	36	27	63	0.55	8.7e-06
					EA	8	14	22
CTCFL_cen34302†	20q13.3	chr20:56,033,167-56,036,719	3553	Intergenic	DA	32	20	52	0.59	2.9e-06
					EA	6	8	14
PCK1_cen13065	20q13.3	chr20:56,119,569-56,123,101	3533	Intergenic	DA	18	49	67	0.21	6.1e-10
					EA	3	9	12
PCK1_cen209-IVS6†	20q13.3	chr20:56,135,957-56,139,048	3092	PCK1	DA	31	18	49	0.28	0.00015
					EA	12	6	18
Equivalent Accessibility
3.3_1p36†	1p36.3	chr1:1,171,789-1,175,143	3354	Intergenic	DA	3	10	13	0.55	0.00014
					EA	13	28	41
* Samples 1 and 2 are from different individuals. The same samples were not used across all probes. Samples from 23 different individuals were used for hybridizations. A minimum of one sample is always from a male.
† Probe selected to investigate conservation of DA between tissues
