# Supplementary material for: Differentially accessible, single copy sequences form contiguous domains along metaphase chromosomes that are conserved among multiple tissues
Source: Mol Cytogenet. 2021 Oct 20;14:49. doi: 10.1186/s13039-021-00567-w (PMC8527651; doi:10.1186/s13039-021-00567-w)
Supplement: Supplementary file 2 — Additional file 2. Table S2: (A) Integrated intensity values of open chromatin marks in each DA and EA interval from this study, (B) Integrated intensity values of open chromatin marks for each DA domain. [file 13039_2021_567_MOESM2_ESM.xlsx]

## Sheet: Lymphoblast
	Table S2A: Integrated intensity values of open chromatin marks in each DA and EA interval from this study									Additional Table S2B: Integrated intensity values of open chromatin marks for each DA domain
		Total Integrated Intensity							Domains	DNase1 HS				FAIRE
	Probe Name	DNase1 HS	FAIRE	H3K4me	H3K9ac	H3K27ac	H3K4me2			Total Integrated Intensity		Integrated Intensity/bp		Total Integrated Intensity		Integrated Intensity/bp
	XDH_tel9264	5797	16484	1397.64	121.64	96.2	403.24			Full Domain	scFISH Coverage	Full Domain	scFISH Coverage	Full Domain	scFISH Coverage	Full Domain	ScFISH Coverage
	XDH_tel2387	4172	14177	200.12	181.32	53.16	51.8		XDH	34100	12654	1.33962	1.66566	132361	38249	5.1998	5.03475
	XDH_IVS30-IVS27	2685	7588	139.4	66.6	30.64	22.2		HMGB1P5	19557	9265	0.49226	1.48979	168721	29163	4.24648	4.68934
	ZNF385D_tel640535	7757	16562	181.24	68.88	29.6	22.2		FGF6	26354	8125	1.6424	2.07747	82299	22541	5.12798	5.76349
	ZNF385D_tel678016	1508	12601	214.96	88.8	14.6	37		TPM1	20433	11023	1.27451	1.37753	87514	44597	5.45769	5.57323
	FGF6_cen4492	2201	8667	189.92	58.32	29.6	143.12		COX5A	209895	22645	1.90869	3.62146	664726	47085	6.04456	7.52999
	FGF6_IVS2	5924	13874	712.68	132.8	29.6	143.12		HMGB1P1	246066	22478	1.89889	1.84261	722726	62826	5.57728	5.15009
	DUOX1_IVS1-IVS3	3906	9097	229.48	75	63.44	25.96
	TPM1_IVS5-IVS8	2592	12419	168.68	94.12	42.72	29.6		Mean	92734.2	14365	1.42606	2.01242	309724	40743.5	5.27563	5.62348
	TPM1_IVS8	4115	18354	373.2	137.96	47.56	115.88		STD	105512	6533.35	0.530232	0.826868	299678	14243.3	0.600348	1.00997
	TPM1_tel3200	4316	13824	1602.12	154.16	160.56	478.4
	SCAMP2_IVS7-IVS4	2652	11393	918.52	210.28	150.28	111.2
	SCAMP2_IVS1†	15355	27321	2108.4	1589.36	4924.44	1856.52
	COX5A_tel20100	4638	8371	1234.48	148.36	44.4	292.68
	RBM38_tel25076	6082	14144	1949.36	202.28	110.44	343.36
	CTCFL_cen34302	7848	20677	996.36	112	110	111
	PCK1_cen13036	4225	16928	366.56	127.04	44.4	51.8
	PCK1_cen180-IVS6	4323	11077	227.12	129.96	42.12	97.2
	3.3_1p36	11592	8710	544	168.4	115.6	120.6
	Mean with SCAMP2_IVS1	5005.33	14086.6	733.902	205.493	334.653	240.904
	Mean without SCAMP_IVS1	4396.53	13308.1	653.049	124.089	64.6659	145.868
	SD with SCAMP2_IVS1	3130.68	4895	665.084	348.252	1146.26	426.674
	SD without SCAMP_IVS1	1823.52	3723.94	587.333	46.1023	44.2022	143.855
	DNase1 HS = DNase I Hypersensitivity
	FAIRE = Formaldehyde Assisted Isolation of Regulatory Elements
	SD = Standard Deviation
	†Data excluded from unpaired t-tests with Welch correction

## Sheet: Fibroblast
	Differentially Accessible Regions							Equivalently Accessible Regions Described in ref 14
	Probe Name	DNase1 HS	H3K4me	H3K9ac	H3K27ac	H3K4me2		Khan et al. 2014 EA	DNase1 HS	H3K4me	H3K9ac	H3K27ac	H3K4me2
	3.3_1p36	14086	488.92	268.12	131.44	273.44		chr1:1171789-1175143*	14086	488.92	268.12	131.44	273.44
								chr1:1181574-1185503	10064	379.44	231.12	252.08	526.44
	XDH_tel9263	3176	988	740.4	702.76	2212.72		chr1:1628792-1633615	20435	381.72	138.2	178.64	320.56
	XDH_tel2386	4167	300.4	594.48	238.2	184.64		chr1:1632683-1637407	10173	77.6	152	190.6	166.12
	XDH_IVS30-IVS27	13491	1401.6	613.68	887.28	765.24		chr4:3242502-3246008	13210	591.76	298.68	335.96	448
	ZNF385D_cen640649	1398	154.6	219.2	206.6	126.48		chr5:9361501-9365307	7016	2178.28	534.56	903.32	817.52
	ZNF385D_cen678130	897	260.64	166.48	222.68	180.24		chr5:11042187-11044508	2432	140.12	376	137.72	130.88
	FGF6_tel4492	2632	44.68	101.92	66.6	86.92		chr5:11071700-11076039	5804	186.6	226.2	256.04	142.64
	FGF6_IVS2	6964	160.04	293.68	176.56	255.36		chr5:11084988-11089067	4160	162.24	229.28	239.8	296.48
	DUOX1_IVS1-IVS3	2826	155	133.08	121.08	70.72		chr5:68462247-68464721*	40334	1535.64	4489.68	2199.16	8037.04
	TPM1_IVS5-IVS8	3651	1369.28	597.48	751.84	447.4		chr7:73506616-73509661	28237	5305.68	1645.56	4195.6	2955.56
	TPM1_IVS8	6512	1303.68	1011.72	1489.24	549.12		chr7:73534615-73536880	5063	107.72	153.96	248.6	98.36
	TPM1_tel3200	5525	2516.76	490.2	829.24	1681.36		chr9:213762-215844*	5905	363.08	265.84	88.68	1415.92
	SCAMP2_IVS7-IVS4	3969	150.48	365.12	329.92	197.96		chr9:133587757-133589963	53396	571.52	5782.16	3159.08	5881.12
	SCAMP2_IVS1	5067	1232.68	502.28	786.4	810.64		chr9:133616347-133618188	4060	1680.76	332.8	1143	571.12
	COX5A_tel20181	8911	722.76	1204.76	613.56	4417.8		chr9:133733132-133735051	13003	4913.6	2824.76	6031.16	2051.52
	RBM38_tel25076	5108	336.32	169.48	234.72	313.84		chr9:133735369-133737639	18921	5570.84	4694.28	7571.2	3955.48
	CTCFL_cen34302	9520	308.32	285.8	222.76	265.92		chr9:133745513-133749828	8838	1022.96	828.88	875	567.96
	PCK1_cen13065	5440	299.24	475.8	269.68	241.8		chr9:133759487-133764440	13188	539.6	441.88	712.88	393.84
	PCK1_cen209-IVS6	6945	193.08	228.12	137.4	164.8		chr12:11958559-11960434	1265	193.28	163.96	211.44	84.92
	Mean	5344.39	660.976	455.204	460.362	720.72		chr12:11992883-11994726	1970	123.2	280.64	169.24	122.92
	STD	3097.88	669.436	305.368	378.573	1087.06		chr12:11992883-11995741	2883	215.72	337.84	255.52	200
	SE	799.869	172.848	78.8456	97.7472	280.678		chr15:23864038-23868139	3630	295.64	421.64	417.04	291.92
	SE w 95%	1567.74	338.781	154.537	191.585	550.129		chr15:23883747-23886037	2985	128.72	156.72	180.24	29.84
								chr15:23886989-23890525	14375	244.44	215.56	179.8	265.88
								chr15:25199392-25201602	18238	276.64	3336.72	1954.68	2102.92
								chr15:25613407-25617676	4376	895.28	503.4	750.92	489.2
								chr16:15013674-15017156	1892	254.48	217.72	251.72	269.08
								chr16:16412325-16415807	990	198.88	186.88	284.2	198.16
								chr16:16452359-16455837	539	205.52	226.04	213.44	190.92
								chr16:16234893-16236784	5617	104.04	158.48	183.12	140.04
								chr16:18440574-18444056	704	220.36	189.96	238.96	218
								chr16:18484058-18487536	748	274.88	164.08	213.52	176
								chr17:941273-943865	6580	1909.2	760.32	990.12	920.16
								chr17:2591614-2594572	12216	460.6	335.12	477.2	307
								chr17:2596810-2599164	6860	40	63.56	168.44	78.64
								chr17:2603297-2606091	6913	133.12	144.16	213.16	112.24
								chr17:18128679-18133300	54412	1058.84	2197.76	1053.6	4237.08
								chr17:18143933-18146387	7656	155.68	257.32	245.92	130.16
								chr17:15133018-15136902*	10978	2541.92	706.04	1140.24	937.76
								chr17:15847751-15849832*	34753	1304.2	1870.08	1167.52	6264.4
								chr17:18150509-18152632	17956	767.32	258.04	489.28	329.48
								chr17:19286892-19288934	17533	5011.72	923.88	2583.52	2114.48
								chr17:37882684-37886219	10859	865.44	833.16	845.88	1547.36
								chr17:38500482-38504359	34967	3682.72	1065.36	914.12	3393.44
								chr17:38608442-38610468	13123	5708.4	1614.28	3913.88	2260
								chr17:38613433-38617530	23005	13747.4	2377.32	4849.6	4025.56
								chr17:80290070-80293112	25049	2792.92	3001.6	2166	8598.64
								chr20:10642756-10644909	2239	1199.56	453	528.92	460.52
								chr21:36259933-36264124	77913	1176.28	16464.1	10829.8	10220.6
								chr21:39454065-39456057	2655	319.56	128	127.32	145.92
								chr21:39463783-39466136	1627	152.68	164.12	162.36	81.84
								chr21:39473031-39475467	1852	152	210.28	274.08	171.68
								chr22:19338598-19342289	7124	184.76	429.56	647.84	317.44
								chr22:23578368-23581572	8016	1670.32	285.2	539.84	907.68
								chr22:23604414-23607814	10538	552.36	590.2	578.4	526.12
								chr22:23623055-23625566	24852	1743.56	490.64	716.36	810.44
								Mean	13302	1353.68	1159.59	1227.67	1451.38
								STD	15027	2254.85	2410.76	2006.76	2301.02
								SE	3879.95	582.199	622.455	518.143	594.12
								SE w 95%	7604.7	1141.11	1220.01	1015.56	1164.48
