# Supplementary material for: Differentially accessible, single copy sequences form contiguous domains along metaphase chromosomes that are conserved among multiple tissues
Source: Mol Cytogenet. 2021 Oct 20;14:49. doi: 10.1186/s13039-021-00567-w (PMC8527651; doi:10.1186/s13039-021-00567-w)
Supplement: Supplementary file 4 — Additional file 4. Table S3: DA and EA cell count for each probe and tissue type examined with results of significance testing between DA and EA proportions per probe and between individuals. [file 13039_2021_567_MOESM4_ESM.xlsx]

## Sheet: Sheet1
	Table S3: DA and EA cell count for each probe and tissue type examined with results of significance testing between DA and EA proportions per probe and between individuals
	Probe Name	Tissue Type	DA	EA	# of individuals tested	Two proportion Z-test between samples+	Two-tailed binomial test between DA and EA
	3.3_1p36	Lymph	13	41	2	0.55	0.00014
		BM	32	53	2	0.75	0.023
		Fibro	14	34	2	0.91	0.0039
	XDH_IVS30-IVS27	Lymph	48	9	2	0.38	2.4e-07
		BM	44	9	2	0.36	1.5e-06
		Fibro	21	4	1	N/A	0.00067
	DUOX1_IVS1-IVS3	Lymph	95	19	2	0.67	1.1e-12
		BM	50	13	2	0.82	3.1e-06
		Fibro	32	9	1	N/A	0.00033
	PCK1_cen209-IVS6	Lymph	49	18	2	0.8	0.00015
		BM	79	21	2	0.85	6.6e-09
		Fibro	86	9	2	0.75	2.9e-15
	TPM1_tel3200	Lymph	55	13	2	0.43	3.5e-07
		BM	23	3	1	N/A	8.8e-05
		Fibro	31	9	1	N/A	0.0005
	CTCFL_cen34302	Lymph	52	14	2	0.21	2.9e-06
		BM	81	12	2	0.0038	8.4e-13
		Fibro	37	11	2	0.98	0.00017
	+when applicable
