# Supplementary material for: Differentially accessible, single copy sequences form contiguous domains along metaphase chromosomes that are conserved among multiple tissues
Source: Mol Cytogenet. 2021 Oct 20;14:49. doi: 10.1186/s13039-021-00567-w (PMC8527651; doi:10.1186/s13039-021-00567-w)
Supplement: Supplementary file 5 — Additional file 5. Table S4: Frequency of copy number variants (CNVs) that overlap DA intervals used for scFISH probes. [file 13039_2021_567_MOESM5_ESM.xlsx]

## Sheet: Sheet1
	Table S4: Frequency of copy number variants (CNVs) that overlap DA intervals used for scFISH probes
	DA interval	Common CNVs*
	XDH_tel9263	DGV: 89kb gain Freq G: 0.090%, Freq L: 0%, gains: 1, losses: 0, sample size: 1109
	XDH_tel2386	DGV: same as above
	XDH_IVS30-IVS27	None
	ZNF385D_cen640649	None
	ZNF385D_cen678130	DGV: 154 kb gain Freq G: 1.052%, Freq L: 0%, gains: 1, losses: 0, sample size: 95; 2100 kb gain Freq G: 0.003%, Freq L: 0%, gains: 1, losses: 0, sample size: 29084
	FGF6_tel4492	DGV: gain .003-.005% G with sample size: 17,000 or 29,084
	FGF6_IVS2	DGV: 1659 kb gain - Freq G: 0.003%, Freq L: 0%, gains: 1, losses: 0, sample size: 29084; 300 kb gain Freq G: 0.005%, Freq L: 0%, gains: 1, losses: 0, sample size: 17421; 45 kb loss; 2100 kb LOSS Freq G: 0%, Freq L: 2.564%, gains: 0, losses: 1, sample size: 39
	DUOX1_IVS1-IVS3	DGV: 30kb 1 loss (0.064%) 0 gains sample size 1557 & 2 losses (.011%) 0 gains sample size 17421//43kb gain 1 gain (0.049%) 0 loss sample size 2026//78kb loss 1 loss (.005%) and 0 gains of 17421 samples//44kb gain 1 gain (.005%) and 0 loss of 17421 samples
	TPM1_IVS5-IVS8	DGV: 282kb gain Freq G: 1.612%, Freq L: 0%, gains: 1, losses: 0, sample size: 62; 944 kb gain Freq G: 0.003%, Freq L: 0%, gains: 1, losses: 0, sample size: 2908
	TPM1_IVS8	None
	TPM1_tel3200	DGV: 282kb gain Freq G: 1.612%, Freq L: 0%, gains: 1, losses: 0, sample size: 62; 944 kb gain Freq G: 0.003%, Freq L: 0%, gains: 1, losses: 0, sample size: 2908
	SCAMP2_IVS7-IVS4	DGV 178kb loss with 1 loss 1.052%) no gains of 95 samples
	SCAMP2_IVS1	DGV: 178KB loss Freq G: 0%, Freq L: 1.052%, gains: 0, losses: 1, sample size: 95
	COX5A_tel20181	DGV: 9; 242Kb gain Freq G: 0.005%, Freq L: 0%, gains: 1, losses: 0, sample size: 17421
	RBM38_tel25076	DGV: 55kb Freq G: 0%, Freq L: 0.049%, gains: 0, losses: 1, sample size: 2026; Freq G: 0.003%, Freq L: 0%, gains: 1, losses: 0, sample size: 29084
	CTCFL_cen34302	DGV: 259 kb gain with 1 gain (.003%) no losses of 29084 samples
	PCK1_cen13065	one 37kb gain Healthy samples - healthy samples DGV: PMID 18451855 0ne gain by Kidd et al 2008 FISH
	PCK1_cen209-IVS6	None
	*G = gain, L= loss, Freq = frequency
