# Supplementary material for: Differentially accessible, single copy sequences form contiguous domains along metaphase chromosomes that are conserved among multiple tissues
Source: Mol Cytogenet. 2021 Oct 20;14:49. doi: 10.1186/s13039-021-00567-w (PMC8527651; doi:10.1186/s13039-021-00567-w)
Supplement: Supplementary file 6 — Additional file 6. Table S5: Details for the production of all new ScFISH probes developed in this study including PCR cycling parameters. [file 13039_2021_567_MOESM6_ESM.xlsx]

## Sheet: Sheet1
	Table S5: Details for the production of all new ScFISH probes developed in this study
	Chr Band	Probe Name	Coordinates	Length (bp)	Forward Primer (5` - 3`)	Reverse Primer (5` - 3`)	CG(%)	CpG(%)
	2p23.1	XDH_tel9264	chr2:31,545,815-31,547,924	2110	AAGGCAATAAAAGCACAGAAGACACA	AGAGCTTTCCTCTAAGGCACATAGC	36	1.8
		XDH_tel2387	chr2:31,551,816-31,554,801	2986	GAAAACCTGATTTTGGGACTTAGGAACA	GGATTAGACTGAGGCATTAAGGTAGTGA	48	1.74
		XDH_IVS30-IVS27	chr2:31,568,769-31,571,269	2501	AATCCATGCTAAAACCCAACTACCAAAA	TTTACTGAATTTTGTGTCTGGCATCCTT	50	2.56
	3p24.3	ZNF385D_tel640535	chr3:22,433,351-22,436,333	3968	CATATTTGCCTTTCATGCTTAGAGACCA	AATACAGGCTCTAATGCAGAACCATTTC	32	0.5
		ZNF385D_tel678016	chr3:22,470,832-22,473,082	2251	AACCGAGCAAATTCCATACCAAACC	GCCTGTCACCTTCTGTTATGTGCTC	34	0.98
	12p12.3	FGF6_cen4492	chr12:4,537,157-4,538,816	1660	TTAATGTCTGTCTTCCTTGCCAGTTTAT	AACTCCTTCATCCTTCTATCCCAATGTT	47	3.49
		FGF6_IVS2	chr12:4,549776-4,553,205	2251	AGCACACAATTGAACTGTTGATTTAGGA	CTATCTAAATGGGAAAGGAAAGGCTGTG	52	5.69
	15q21.1	DUOX1_IVS1-IVS3	chr15:45,422,890-45,424,597	1708	GTTATTAAGCATGTCCACCTTCCTCTTC	CAATCTGACCCCAAGATCCTTTATTGTC	49	1.29
	15q22.2	TPM1_IVS5-IVS8	chr15:63,353,573-63,355,980	2408	TTCACCCTCTGCTATTTATATCTTGCCT	TAAATTGTAAACGAAACCACAGAAGGCT	40	1.25
		TPM1_IVS8	chr15:63,357,346-63,360,645	3300	TTTACTGTTAGGCAGTAAGAGTTGGAGT	TATGTTTTCTCGCTTGGAATATCTGCTG	41	1.45
		TPM1_tel3200	chr15:63,367,314-63,369,607	2294	AGGGTTTTCAGAGCTACATTCCTCC	TGTCCTATAACCCCCAACCTTGAAA	48	3.05
	15q24.1	SCAMP2_IVS7-IVS4	chr15:75,142,349-75,145,350	3002	CATAAACCCTGAGGTACAATTCCAGAAC	TGACCAGTTTGAGATCTCTCCCTAAAAA	55	2.07
		SCAMP2_IVS1	chr15:75,161,783-75,163,308	1526	ACTCTCAAGAATGGTGACAACTGTG	CATTAACTCACCCTGCTTGTCCTTT	45	1.18
	15q24.2	COX5A_tel20100	chr15:75,250,595-75,252,319	1725	GAAGCATTAGAGAAAGATGAGATTGGGG	CAGTGTGCTGTTTTCTTGCAGATATTTT	59	9.51
	20q13.3	RBM38_tel25076	chr20:56,009,465-56,011,485	2021	TGACCCATGAGAGCTGTAAACTCAA	TCAGCCGAGAAGAAGAGAACAATCA	55	5.24
		CTCFL_cen34302	chr20:56,033,167-56,036,719	3553	CACTGCACCATGCATTTCATTCATTATC	ATTCCCAAATTGTTGGTAAGAAACCCAT	55	3.49
		PCK1_cen13036	chr20:56,119,569-56,123,101	3533	TAAATGTGACTGCTGGAAAGAGTTTGAG	TTGAGAAGGTTCTGGGTTTTATTTGCAT	44	2.26
		PCK1_cen180-IVS6	chr20:56,135,957-56,139,048	3092	CGAAGTCTCCCAGCATTCATTAACA	TCTTGCTTCCTCCACAATTTTCCAC	51	5.3
	PCR cycling parameters for single-copy probe amplification using long PCR
	Amplification Stage	Temperature	Time
	Initial Denaturation	94ºC	4 min
	Cycle 1-14
	Denaturation	94ºC	20 sec
	Extension	Optimized for each probe (62ºC -72ºC)	5 min
	Cycle 15-33
	Denaturation	98ºC	20 sec
	Extension	Optimized for each probe (62ºC -72ºC)	5 min with a +15 sec or +30 sec extension added to each cycle. Optimized for each probe
	Annealing	72ºC	10 min
